# Supplementary material for: Laparoscopic vs. Transabdominal Treatment for Overflow Fecal Incontinence Due to Residual Aganglionosis or Transition Zone Pathology in Hirschsprung's Disease Reoperation
Source: Front Pediatr. 2021 Apr 27;9:600316. doi: 10.3389/fped.2021.600316 (PMC8111174; doi:10.3389/fped.2021.600316)
Supplement: Supplementary file 1 [file Table_1.XLSX]

## Sheet: Sheet1
Supplementary table-1 patients’ data
NO	gender	Age at PPT (month)	PrimaryPull through	Symptom before reoperation	Preoperative examination	Medical finding	Age at reoperation(month)	Type of reoperation	Histopathology finding
1	M	6	LA-PT	constipation,soiling, incontinence	barium enema	megacolon	66	TR- PT	RA
					barium residue	proximal to descending colon
					AChE	4 cm +, 7 cm ++
					anorectal manometry	lacked the RAIR, ↑ pressure
2	M	13	TA-PT	constipation,soiling, incontinence	barium enema	megacolon	51	LAR-PT	TZP
					barium residue	proximal to descending colon
					AChE	3 cm ++, 6 cm +++
					anorectal manometry	lacked the RAIR, ↑ pressure
3	F	12	TA-PT	constipation,soiling, incontinence	barium enema	megacolon	57	LAR-PT	TZP
					barium residue	transverse colon
					AChE	4 cm +, 7 cm ++
					anorectal manometry	lacked the RAIR, ↑ pressure
4	M	8	TA-PT	constipation,soiling	barium enema	megacolon	49	TR- PT	TZP
					barium residue	proximal to descending colon
					AChE	4 cm ++, 7 cm +++
					anorectal manometry	↑ pressure
5	M	4	TA-PT	constipation,soiling, incontinence	barium enema	megacolon	71	LAR-PT	RA
					barium residue	proximal to descending colon
					AChE	4 cm +++,7 cm +++
					anorectal manometry	lacked the RAIR, ↑ pressure
6	M	11	LA-PT	constipation,soiling, incontinence	barium enema	megacolon	56	TR- PT	TZP
					barium residue	proximal to descending colon
					AChE	3 cm -, 6 cm -
					anorectal manometry	lacked the RAIR, ↑ pressure
7	M	9	LA-PT	constipation,soiling, incontinence	barium enema	megacolon	68	LAR-PT	TZP
					barium residue	transverse colon
					AChE	4 cm ++, 7 cm ++
					anorectal manometry	lacked the RAIR, ↑ pressure
8	M	5	TA-PT	constipation,soiling, incontinence	barium enema	megacolon	50	TR- PT	TZP
					barium residue	proximal to transverse colon
					AChE	4 cm +, 7 cm +
					anorectal manometry	lacked the RAIR, ↑ pressure
9	M	12	TA-PT	constipation,soiling, incontinence	barium enema	megacolon	60	LAR-PT	TZP
					barium residue	proximal to descending colon
					AChE	4 cm ++, 7 cm +++
					anorectal manometry	↑ pressure
10	M	7	LA-PT	constipation,soiling, incontinence	barium enema	megacolon	62	LAR-PT	TZP
					barium residue	proximal to transverse colon
					AChE	4 cm +, 7 cm +
					anorectal manometry	lacked the RAIR, ↑ pressure
11	M	10	TA-PT	constipation,soiling, incontinence	barium enema	megacolon	75	TR- PT	TZP
					barium residue	proximal to descending colon
					AChE	3 cm ++, 6 cm ++
					anorectal manometry	lacked the RAIR, ↑ pressure
12	M	6	LA-PT	constipation,soiling, incontinence	barium enema	megacolon	81	TR- PT	RA
					barium residue	transverse colon
					AChE	4 cm +, 7 cm ++
					anorectal manometry	lacked the RAIR, ↑ pressure
13	M	9	LA-PT	constipation,soiling	barium enema	megacolon	64	LAR-PT	RA
					barium residue	proximal to descending colon
					AChE	4 cm ++, 7 cm ++
					anorectal manometry	↑ pressure
14	F	3	TA-PT	constipation,soiling	barium enema	megacolon	53	TR- PT	TZP
					barium residue	proximal to descending colon
					AChE	3 cm ++, 6 cm +++
					anorectal manometry	lacked the RAIR, ↑ pressure
15	M	5	LA-PT	constipation,soiling, incontinence	barium enema	megacolon	82	LAR-PT	TZP
					barium residue	proximal to descending colon
					AChE	4 cm +, 7 cm +
					anorectal manometry	lacked the RAIR, ↑ pressure
16	M	8	TA-PT	constipation,soiling, incontinence	barium enema	megacolon	74	LAR-PT	TZP
					barium residue	transverse colon
					AChE	4 cm -, 7 cm -
					anorectal manometry	lacked the RAIR, ↑ pressure
17	M	2	TA-PT	constipation,soiling, incontinence	barium enema	megacolon	53	LAR-PT	RA
					barium residue	transverse colon
					AChE	4 cm +++,7 cm +++
					anorectal manometry	lacked the RAIR, ↑ pressure
18	M	4	LA-PT	constipation,soiling	barium enema	megacolon	41	LAR-PT	TZP
					barium residue	descending colon
					AChE	4 cm +, 7 cm +
					anorectal manometry	lacked the RAIR, ↑ pressure
19	M	10	TA-PT	constipation,soiling	barium enema	megacolon	35	LAR-PT	TZP
					barium residue	descending colon
					AChE	4 cm +, 7 cm +
					anorectal manometry	lacked the RAIR, ↑ pressure
20	M	6	TA-PT	constipation,soiling, incontinence	barium enema	megacolon	42	LAR-PT	RA
					barium residue	sigmoid colon
					AChE	4 cm ++,7 cm++
					anorectal manometry	lacked the RAIR, ↑ pressure
21	M	3	TA-PT	constipation,soiling	barium enema	megacolon	32	TR- PT	TZP
					barium residue	sigmoid colon
					AChE	4 cm +, 7 cm +
					anorectal manometry	lacked the RAIR, ↑ pressure
22	M	2	LA-PT	constipation,soiling, incontinence	barium enema	megacolon	51	TR- PT	TZP
					barium residue	descending colon
					AChE	4 cm +, 7 cm +
					anorectal manometry	lacked the RAIR, ↑ pressure
23	M	5	TA-PT	constipation,soiling	barium enema	megacolon	43	TR- PT	TZP
					barium residue	sigmoid colon
					AChE	4 cm +, 7 cm +
					anorectal manometry	lacked the RAIR, ↑ pressure
24	M	7	LA-PT	constipation,soiling, incontinence	barium enema	megacolon	65	LAR-PT	RA
					barium residue	proximal to descending colon
					AChE	4 cm +,7 cm+
					anorectal manometry	lacked the RAIR, ↑ pressure
25	M	9	TA-PT	constipation,soiling, incontinence	barium enema	megacolon	71	TR- PT	TZP
					barium residue	transverse colon
					AChE	4 cm +, 7 cm +
					anorectal manometry	lacked the RAIR, ↑ pressure
26	M	10	LA-PT	constipation,soiling, incontinence	barium enema	megacolon	75	LAR-PT	TZP
					barium residue	transverse colon
					AChE	4 cm +, 7 cm +
					anorectal manometry	lacked the RAIR, ↑ pressure
27	F	12	TA-PT	constipation,soiling, incontinence	barium enema	megacolon	67	LAR-PT	TZP
					barium residue	transverse colon
					AChE	4 cm +, 7 cm +
					anorectal manometry	lacked the RAIR, ↑ pressure
28	M	6	LA-PT	constipation,soiling	barium enema	megacolon	55	TR- PT	TZP
					barium residue	proximal to descending colon
					AChE	4 cm +, 7 cm +
					anorectal manometry	lacked the RAIR, ↑ pressure
29	F	11	LA-PT	constipation,soiling, incontinence	barium enema	megacolon	76	TR- PT	TZP
					barium residue	transverse colon
					AChE	4 cm +, 7 cm +
					anorectal manometry	lacked the RAIR, ↑ pressure
30	M	4	TA-PT	constipation,soiling	barium enema	megacolon	67	TR- PT	TZP
					barium residue	proximal to descending colon
					AChE	4 cm +, 7 cm +
					anorectal manometry	↑ pressure
Abbreviations: M, male; F, female;PPT,primary pull through; RA, residual aganglionosis; TZP, transition zone pathology; AChE, histochemical acetylcholinesterase staining of the rectal mucosa; -, negative AChE reaction; +, mild positive AChE reaction; ++, moderate positive AChE reaction; +++, strong positive AChE reaction; RAIR, rectoanal inhibitory reflex; Barium residue,24-hours delayed abdomina…
