# Supplementary material for: Laparoscopic vs. Transabdominal Treatment for Overflow Fecal Incontinence Due to Residual Aganglionosis or Transition Zone Pathology in Hirschsprung's Disease Reoperation
Source: Front Pediatr. 2021 Apr 27;9:600316. doi: 10.3389/fped.2021.600316 (PMC8111174; doi:10.3389/fped.2021.600316)
Supplement: Supplementary file 2 [file Table_2.XLSX]

## Sheet: Sheet1
Supplementary table-2 the distribution of surgical methods
Primary pull through\Re-operation	LAR-PT(n)	TR-PT(n)
LA-PT(n)	7	6
TA-PT(n)	9	8
LAR-PT,reoperation by the laparoscopic-assissted pull through;TR- PT,reoperation with the transabdominal pull through;LA-PT, The laparoscopic-assissted pull through;TA- PT,the transanal pull through.Fisher’s exact test,P=0.626.
