# Supplementary material for: Laparoscopic vs. Transabdominal Treatment for Overflow Fecal Incontinence Due to Residual Aganglionosis or Transition Zone Pathology in Hirschsprung's Disease Reoperation
Source: Front Pediatr. 2021 Apr 27;9:600316. doi: 10.3389/fped.2021.600316 (PMC8111174; doi:10.3389/fped.2021.600316)
Supplement: Supplementary file 4 [file Table_4.XLSX]

## Sheet: Sheet1
Supplementary table-4 defecation function score
	LAR-PT(n=16)	TR-PT(n=14)
Excellent	5(31.25%)	6(42.9%)
Good	9(56.25%)	6(42.9%)
Fair	2(12.5%)	2(14.2%)
Poor	0(0)	0(0)
LAR-PT,reoperation by the laparoscopic-assissted pull through;TR- PT,reoperation with the transabdominal pull through;Kruskal–Wallis testt,P=0.255
